# Supplementary material for: Metagenomic analysis reveals differences in the co-occurrence and abundance of viral species in SARS-CoV-2 patients with different severity of disease
Source: BMC Infect Dis. 2022 Oct 19;22:792. doi: 10.1186/s12879-022-07783-8 (PMC9580447; doi:10.1186/s12879-022-07783-8)
Supplement: Supplementary file 1 — Additional file 1: Table S1. Patients included in the study. Information of samples included in study, sample ID, age, and sex of patients, place of collection, date of sample and start of the symptoms, clinical status, comorbidities, sample type, and diagnostic test for other respiratory viruses if performed. Table S2. General sequencing data and SARS-CoV-2 sequenced genome characteristics. Number of reads (original total reads, filtered reads, SARS-CoV-2-specific reads, reads used for metagenomic analysis) and results of SARS-CoV-2 genome sequencing. Table S3. Respiratory viruses found in SARS-CoV-2 positive samples. List of samples with homologs to other (non-SARS-CoV-2) human respiratory viruses. Table S4. Other human (non-respiratory) viruses, found in SARS-CoV-2 positive samples. List of samples with homologs to other non-respiratory human viruses. Table S5. Viruses of other vertebrates found in SARS-CoV-2 infected patients. Contains list of samples with homologs to viruses of other vertebrate species found in SARS-CoV-2 infected patients. Table S6. Non-vertebrate viruses found in SARS-CoV-2 infected persons. Contains list of samples with homologs to non-vertebrate viruses. Table S7. Non-SARS-CoV-2 viruses with > 25% genome coverage. Contains list of viruses, where more than 25% genome was sequenced, from those found in SARS-CoV-2 positive samples. [file 12879_2022_7783_MOESM1_ESM.xlsx]

## Sheet: Sup Table S1
	Supplementary Table S1. Patients included in the study
	Sample ID	Age	Sex	State	Sample date	Start symptoms	Clinical status	Comorbidities	Sampe typeb	Diagnostic test
	9	59	M	Ciudad de Mexico	2020-03-13	2020-03-09	severe	Not reported	N	(-) IA, (-) IA H1N1 2009pdm, (-) IB, (-) VSR, (-) 229E, (-), (-) NL63, (-) SARS, (-) HKU1, (-) OC43, (-) HBoV, (-) P1, (-)P2, (-)P3, (-) P4, (-) RhV, (-) hMPV, (-) Adv
	13	65	M	EDO MEX	2020-03-22	2020-03-05	deceased	Obesity type I (BMIa=30)	BT	(-) INFA, (-) INFA H1N1 2009pdm, (-) INFB,
	14	65	M	Ciudad de Mexico	2020-03-20	2020-03-13	severe	Not reported	O	(-) INFA, (-) INFA H1N1 2009pdm, (-) INFB,
	17	31	M	Ciudad de Mexico	2020-03-22	2020-03-16	deceased	Obesity type III (BMI=43)	O	(-) INFA, (-) INFA H1N1 2009pdm, (-) INFB,
	21	36	M	Ciudad de Mexico	2020-03-23	2020-03-15	severe	Not reported	N	(-) INFA, (-) INFA H1N1 2009pdm, (-) INFB,
	24	65	F	Ciudad de Mexico	2020-03-24	2020-03-03	deceased	Obesity type I (BMI=32), smoker	O	(-) INFA, (-) INFA H1N1 2009pdm, (-) INFB,
	25	49	M	EDO MEX	2020-03-26	2020-03-16	deceased	Obesity type I (BMI=31)	BT	(-) INFA, (-) INFA H1N1 2009pdm, (-) INFB,
	27	41	M	Ciudad de Mexico	2020-03-25	2020-03-14	severe	Not reported	O	(-) INFA, (-) INFA H1N1 2009pdm, (-) INFB,
	33	46	M	NAd	2020-03-27	2020-03-17	deceased	Obesity type I (BMI=32.4),smoker	O	(-) INFA, (-) INFA H1N1 2009pdm, (-) INFB,
	68	41	M	EDO MEX	2020-04-04	2020-03-27	severe	Not reported	N	(-) INFA, (-) INFA H1N1 2009pdm, (-) INFB,
	73	25	M	Ciudad de Mexico	2004-04-03	2020-03-24	severe	Not reported	N	(-) INFA, (-) INFA H1N1 2009pdm, (-) INFB,
	75	34	M	Ciudad de Mexico	2020-04-04	2020-03-28	ambulatory	Not reported	N	(-) INFA, (-) INFA H1N1 2009pdm, (-) INFB,
	83	39	M	Ciudad de Mexico	2020-04-06	2020-04-01	deceased	Obesity typeI (BMI=31.2), smoker	BT	(-) INFA, (-) INFA H1N1 2009pdm, (-) INFB,
	85	27	M	Ciudad de Mexico	2020-04-06	2020-04-05	ambulatory	Not reported	N	(-) INFA, (-) INFA H1N1 2009pdm, (-) INFB,
	91	45	F	Ciudad de Mexico	2020-04-07	2020-03-27	deceased	Not reported	N	(-) INFA, (-) INFA H1N1 2009pdm, (-) INFB,
	104	43	M	NA	2020-04-10	NA	deceased	High blood pressure ,smoker	N	(-) INFA, (-) INFA H1N1 2009pdm, (-) INFB,
	105	57	M	Ciudad de Mexico	2020-04-10	2020-03-22	deceased	Not reported	BT	NDc
	106	37	F	Ciudad de Mexico	2020-04-10	2020-03-27	severe	Obesity type I (BMI=30)	BT	ND
	112	27	M	Ciudad de Mexico	2020-04-08	2020-03-29	ambulatory	Not reported	N	(-) IA, (-) IA H1N1 2009pdm, (-) IB, (-) VSR, (-) 229E, (-), (-) NL63, (-) SARS, (-) HKU1, (-) OC43, (-) HBoV, (-) P1, (-)P2, (-)P3, (-) P4, (-) RhV, (-) hMPV, (-) Adv
	118	59	M	Ciudad de Mexico	2020-04-08	2020-03-29	deceased	Not reported	BT	(-) INFA, (-) INFA H1N1 2009pdm, (-) INFB,
	126	56	M	Ciudad de Mexico	2020-04-11	2020-04-02	deceased	Obesity type I (BMI=30.14)	N	ND
	130	29	M	Quintana Roo	2020-04-10	2020-04-03	severe	smoker	N	ND
	137	57	M	Ciudad de Mexico	2020-04-13	2020-04-09	deceased	Not reported	BT	(-) INFA, (-) INFA H1N1 2009pdm, (-) INFB,
	159	30	M	EDO MEX	2020-04-14	2020-04-02	severe	smoker	N	ND
	175	63	M	Ciudad de Mexico	2020-04-15	2020-04-08	severe	Obesity type I (BMI=31.6), smoker	BT	ND
	187	58	M	Ciudad de Mexico	2020-04-16	2020-04-13	ambulatory	Diabetes mellitus type 2	N	ND
	188	52	M	Ciudad de Mexico	2020-04-16	2020-04-09	severe	Obesity type I (BMI=35)	N	ND
	189	56	M	Ciudad de Mexico	2020-04-16	2020-04-04	deceased	Not reported	N	ND
	192	39	M	Ciudad de Mexico	2020-04-17	2020-04-11	deceased	Not reported	BT	ND
	204	52	M	Ciudad de Mexico	2020-04-18	2020-04-10	severe	Not reported	N	ND
	205	33	M	Ciudad de Mexico	2020-04-18	2020-04-11	ambulatory	Not reported	N	ND
	207	36	M	EDO MEX	2020-04-17	2020-04-11	severe	Obesity type I (BMI=32.2)	N	ND
	221	58	M	Ciudad de Mexico	2020-04-18	2020-04-02	severe	Not reported	N	ND
	228	53	F	Ciudad de Mexico	2020-04-19	2020-04-18	severe	Not reported	N	ND
	232	41	M	Ciudad de Mexico	2020-04-21	2020-04-13	severe	Diabetes mellitus type 2, Obesity type I (BMI=30.5)	BT	ND
	260	43	M	Ciudad de Mexico	2020-04-22	2020-04-17	deceased	Obesity type I (BMI=30.82)	BT	ND
	286	48	M	Ciudad de Mexico	2020-04-26	2020-04-18	severe	Not reported	N	ND
	296	43	F	Ciudad de Mexico	2020-04-23	2020-04-22	severe	Not reported	O	ND
	317	55	F	Ciudad de Mexico	2020-04-27	2020-04-08	severe	Obesity type I (BMI=31.04)	O	ND
	346	26	F	Baja California	2020-03-28	2020-03-23	deceased	Not reported	O	ND
	360	65	F	EDO MEX	2020-04-09	2020-03-30	deceased	Diabetes mellitus	N	ND
	2057	34	F	Baja California	2020-04-07	2020-04-02	deceased	Not reported	O	ND
	383	43	F	Guerrero	2020-04-06	2020-03-31	deceased	Not reported	NK	ND
	689	38	F	Yucatan	2020-04-10	2020-04-03	deceased	Diabetes, COPDe, High blood pressure,Heart disease, Obesity	N	ND
	717	71	F	Sonora	2020-04-06	2020-03-28	deceased	Not reported	O	ND
	1032	31	M	Baja California	2020-04-04	2020-03-29	deceased	Inmunosupression, High blood pressure	O	ND
	1100	17	M	Jalisco	2020-04-10	2020-04-03	deceased	Not reported	N	ND
	1273	37	F	Quintana Roo	2020-04-05	2020-04-02	deceased	Diabetes, High blood pressure, Obesity	O	ND
	1460	38	M	Tabasco	2020-04-15	2020-04-08	deceased	Not reported	NK	ND
	1498	35	M	EDO MEX	2020-04-15	2020-04-14	deceased	Inmunosupresion, VIH, Smoker	NK	ND
	1885	24	M	EDO MEX	2020-04-06	2020-04-03	deceased	Diabetes, COPD, Obesity	N	ND
	1886	37	M	EDO MEX	2020-04-06	2020-04-02	deceased	Obesity	N	ND
	2153	36	F	Durango	2020-04-16	2020-04-08	deceased	Obesity	O	ND
	2393	3	F	Oaxaca	2020-04-21	2020-04-15	deceased	Inmunosupresion, HIV,	N	ND
	2450	39	M	Veracruz	2020-04-24	2020-04-16	deceased	Obesity	O	ND
	2464	33	M	Quintana Roo	2020-04-13	2020-04-13	deceased	Obesity, smoker	N	ND
	2483	23	F	Quintana Roo	2020-04-16	2020-04-15	deceased	Diabetes, Inmunosupresion, Kidney insufficiency	O	ND
	2605	11 m	M	Tabasco	2020-04-18	2020-04-12	deceased	Not reported	NK	ND
	2654	37	M	Tabasco	2020-04-19	2020-04-11	deceased	Obesity	NK	ND
	2932	37	F	Ciudad de Mexico	2020-04-24	2020-04-22	deceased	Diabetes,Obesity	NK	ND
	3357	25	F	Sinaloa	2020-04-21	2020-04-13	deceased	Diabetes, High blood pressure, Obesity	O	ND
	3543	33	M	Sonora	2020-04-22	2020-04-18	deceased	Obesity	N	ND
	4239	38	F	Baja California	2020-04-23	2020-04-15	deceased	Diabetes, Obesity	O	ND
	4245	35	F	Baja California	2020-04-23	2020-04-17	deceased	Diabetes	N	ND
	4311	34	F	Campeche	2020-04-23	2020-04-22	deceased	Asthma, Inmunosupresion, Obesity	N	ND
	4394	34	F	Tabasco	2020-04-22	2020-04-13	deceased	Obesity	NK	ND
	4611	39	M	Veracruz	2020-04-24	2020-04-20	deceased	Diabetes, High blood pressure, Obesity	N	ND
	5134	2	F	Puebla	2020-05-01	2020-04-27	deceased	Not reported	O	ND
	5240	37	M	Tabasco	2020-04-26	2020-04-14	deceased	Obesity	NK	ND
	5305	37	M	Guerrero	2020-04-27	2020-04-24	deceased	Diabetes, Asthma, High blood pressure, Heart disease, Obesity	N	ND
	5360	34	M	Tlaxcala	2020-04-30	2020-04-26	deceased	Obesity	NK	ND
	5361	27	F	Tlaxcala	2020-04-30	2020-04-30	deceased	Not reported	NK	ND
	5535	29	M	Oaxaca	2020-04-28	2020-04-26	deceased	Diabetes, Obesity	NK	ND
	5705	36	M	EDO MEX	2020-04-25	2020-04-20	deceased	Diabetes, smoker	NK	ND
	5765	27	M	EDO MEX	2020-04-29	2020-04-20	deceased	Not reported	NK	ND
	5785	35	M	Ciudad de Mexico	2020-04-22	2020-04-20	deceased	Diabetes	NK	ND
	6589	27	M	Ciudad de Mexico	2020-03-28	2020-03-26	severe	Chronic disease,Obesity	O/N	ND
	6619	37	M	Ciudad de Mexico	2020-03-28	2020-03-28	deceased	Chronic disease, Diabetes,Obesity	O/N	ND
	7081	28	M	EDO MEX	2020-03-29	2020-03-26	severe	Not reported	O/N	ND
	8279	31	M	Ciudad de Mexico	2020-04-01	2020-03-26	deceased	Not reported	O/N	ND
	8885	34	M	Hidalgo	2020-03-31	2020-03-30	deceased	Chronic disease,Obesity	O	ND
	8939	2	M	Hidalgo	2020-04-01	2020-03-27	severe	Not reported	O/N	ND
	9823	55	M	Ciudad de Mexico	2020-04-05	2020-03-23	severe	Not reported	O/N	ND
	10369	35	M	Guerrero	2020-04-04	2020-03-30	deceased	Chronic disease, Obesity	O/N	ND
	10495	1	M	Aguascalientes	2020-04-06	2020-04-01	severe	Not reported	O/N	ND
	10793	26	F	EDO MEX	2020-04-08	2020-04-07	ambulatory	Not reported	O/N	ND
	10932	30	M	Ciudad de Mexico	2020-04-08	2020-04-04	ambulatory	Not reported	O/N	ND
	10938	22	M	Ciudad de Mexico	2020-04-08	2020-04-08	severe	Not reported	O/N	ND
	11296	49	M	Ciudad de Mexico	2020-04-07	2020-04-06	ambulatory	Not reported	O/N	ND
	11398	59	M	Guerrero	2020-04-08	2020-04-02	deceased	Not reported	O/N	ND
	11433	43	F	Baja California Sur	2020-04-07	2020-04-04	ambulatory	Not reported	O/N	ND
	11461	32	M	Guerrero	2020-04-08	2020-04-08	ambulatory	Not reported	O/N	ND
	11529	37	M	Puebla	2020-04-07	2020-03-30	ambulatory	Not reported	O/N	ND
	11555	29	F	Puebla	2020-04-08	2020-04-04	ambulatory	Not reported	O	ND
	11647	33	F	Baja California Sur	2020-04-08	2020-04-05	ambulatory	Not reported	O/N	ND
	11688	48	M	Baja California Sur	2020-04-07	2020-04-04	ambulatory	Not reported	O/N	ND
	11692	50	F	Baja California Sur	2020-04-07	2020-04-07	ambulatory	Not reported	O/N	ND
	11697	37	M	Baja California Sur	2020-04-07	2020-04-02	ambulatory	Not reported	O/N	ND
	11700	47	F	Baja California Sur	2020-04-07	2020-04-06	ambulatory	Not reported	O/N	ND
	11712	41	F	Baja California Sur	2020-04-08	2020-04-07	ambulatory	Not reported	O/N	ND
	11713	35	F	Baja California Sur	2020-04-08	2020-04-04	ambulatory	Not reported	O/N	ND
	11715	68	F	Baja California Sur	2020-04-08	2020-04-05	deceased	Not reported	O/N	ND
	11768	42	M	Baja California Norte	2020-04-08	2020-04-04	ambulatory	Not reported	O/N	ND
	11769	24	M	Baja California Norte	2020-04-08	2020-04-06	ambulatory	Not reported	O/N	ND
	11784	38	M	Baja California Norte	2020-04-07	2020-04-04	ambulatory	Not reported	O/N	ND
	12060	26	M	EDO MEX	2020-04-08	2020-04-06	ambulatory	Not reported	O/N	ND
	12542	39	M	Baja California Sur	2020-04-06	2020-04-03	ambulatory	Not reported	O/N	ND
	14101	25	M	Ciudad de Mexico	2020-04-16	2020-04-15	ambulatory	Not reported	O/N	ND
	14194	27	M	Ciudad de Mexico	2020-04-16	2020-04-15	ambulatory	Not reported	O/N	ND
	14214	26	M	Ciudad de Mexico	2020-04-16	2020-04-15	ambulatory	Not reported	O/N	ND
	14215	47	F	Ciudad de Mexico	2020-04-16	2020-04-15	ambulatory	Not reported	O/N	ND
	15519	36	M	Baja California Sur	2020-04-17	2020-04-16	ambulatory	Not reported	O/N	ND
	16144	27	M	EDO MEX	2020-04-19	2020-04-19	ambulatory	Not reported	N	ND
	16221	46	M	Ciudad de Mexico	2020-04-17	2020-04-12	severe	Tabaquismo	O/N	ND
	16821	44	M	Baja California	2020-04-17	2020-04-05	ambulatory	Not reported	O/N	ND
	16877	25	F	Baja California	2020-04-16	2020-04-14	ambulatory	Not reported	O/N	ND
	16881	26	F	Baja California	2020-04-16	2020-04-12	ambulatory	Not reported	O/N	ND
	16891	30	M	Baja California	2020-04-16	2020-04-12	ambulatory	Not reported	O/N	ND
	17307	29	F	EDO MEX	2020-04-17	2020-04-15	ambulatory	Not reported	O/N	ND
	17360	38	F	Guerrero	2020-04-17	2020-04-13	ambulatory	Not reported	O/N	ND
	a BMI - body mass index
	b Sample type, N nasopharyngeal, O oropharyngeal, BT bronco-traqueal aspirates, NK not known,
	c ND not done
	d NA not assigned
	e COPD - chronic obstructive pulmonary disease

## Sheet: Sup Table S2
	Supplementary Table S2. General data of sequencing reads and SARS-CoV-2 sequenced genome characteristics
			Number of initial	Number of sequence reads filtered out					Reads	Reads	SARS-CoV-2 genome
	Sample ID	Clinical status	reads (R1 + R2)	Low quality	Primer	Duplicate	Human	Ribosomal	SARS-CoV-2	Used for analyses	Number of N	% Coverage	Depth	Complete genomea
	9	severe	21062908	2242300	0	12439186	3041111	416190	2685	2921436	14110	52.8141	25.5018	0
	13	deceased	23634308	2892566	0	3794689	14318023	145579	639953	1843498	24	99.9197	3212.72	1
	14	severe	16356086	3680948	0	6552191	193553	554142	15450	5359802	3438	88.5028	87.5685	0
	17	deceased	23356086	8460852	0	8111064	126704	121832	145898	6389736	68	99.7726	733.524	1
	21	severe	21513692	4946480	0	4248207	9761918	130385	816	2425886	22626	24.3354	16.8201	0
	24	deceased	31052736	2505536	0	19038186	212953	83525	126013	9086523	63	99.7893	633.443	1
	25	deceased	62863258	18143996	0	23136327	424299	608300	93145	20457191	64	99.786	468.238	1
	27	severe	22009188	2513588	0	12351371	246266	202644	3439	6691880	8880	70.304	24.5374	0
	33	deceased	20521056	8258288	0	6957010	249388	460864	7348	4588158	13287	55.5663	66.3337	0
	68	severe	18052396	1320574	0	11359529	3355049	303508	873040	840696	25	99.9164	4383.02	1
	73	severe	16812952	4437450	0	5688535	1066879	460796	5827	5153465	15616	47.7778	61.178	0
	75	ambulatory	19033986	1743378	0	11058034	1974030	287610	873040	3097894	22	99.9264	4382.58	1
	83	deceased	22750966	4009488	0	2634538	14226548	134899	89823	1655670	68	99.7726	451.599	1
	85	ambulatory	20799846	911746	0	14622698	2759416	290669	1417394	797923	17	99.9431	7114	1
	91	deceased	65357974	15619668	0	24359145	8011286	921004	46641	16400230	80	99.7325	234.589	1
	104	deceased	24068318	1109766	0	17012678	145985	124024	4391402	1284463	23	99.9231	22045.2	1
	105	deceased	46312844	16112088	0	11074062	11357491	258196	5676	7505331	12577	57.9407	49.14	0
	106	severe	20749456	3016078	0	6459451	4440390	506920	367716	5958901	57	99.8094	1848.07	1
	112	ambulatory	21537466	1302900	0	13811710	2365558	192137	3277679	587482	15	99.9498	16449.8	1
	118	deceased	21645306	4714172	0	7689518	2714960	334400	1691640	4500616	29	99.903	8493.87	1
	126	deceased	11810888	874788	0	6667093	1528350	13243	2541711	185703	13	99.9565	12755.3	1
	130	severe	20857350	2291316	0	11114765	19434	462237	220	6969378	29578	1.08685	101.538	0
	137	deceased	19050734	4351854	0	2659100	10482885	105947	28450	1422498	262	99.1238	143.973	1
	159	severe	15360812	768188	0	9108026	4295430	328983	111	860074	29769	0.448116	124.254	0
	175	severe	21112298	2828428	0	7917425	7599266	70143	1538498	1158538	12	99.9599	7720.54	1
	187	ambulatory	12781832	2002684	0	5298729	1582033	369068	51812	3477506	91	99.6957	260.694	1
	188	severe	77235238	10995340	0	19113859	28339793	652844	76512	18056890	77	99.7425	384.792	1
	189	deceased	43267080	11542510	0	11316489	14621685	644467	2548	5139381	18702	37.4578	34.122	0
	192	deceased	26180384	4361758	0	3251471	16482110	123226	106232	1855587	38	99.8729	533.561	1
	204	severe	24741298	2972884	0	10691741	2184371	491031	1809358	6591913	23	99.9231	9083.12	1
	205	ambulatory	15944480	2371432	0	5806794	327715	1146831	51016	6240692	280	99.0636	258.326	1
	207	severe	77095530	8593896	0	24985843	30884471	550402	68753	12012165	69	99.7693	345.678	1
	221	severe	39901968	11400334	0	13311670	6165830	209335	100607	8714192	83	99.7224	506.071	1
	228	severe	54690328	1928726	0	40044644	5584286	209462	6437807	485403	13	99.9565	32307.5	1
	232	severe	22215634	3269460	0	2558906	14577198	105722	144901	1559447	58	99.806	728.268	1
	260	deceased	24264976	2182672	0	8514719	5452201	230866	296142	7588376	62	99.7927	1488.6	1
	286	severe	48440870	2314630	0	22299293	20913368	370866	1028271	1514442	24	99.9197	5162.18	1
	296	severe	30931326	2081860	0	15759695	3377324	1340754	856647	7515046	28	99.9064	4301.16	1
	317	severe	24140352	1285602	0	15763630	1237020	289507	4003017	1561576	15	99.9498	20090.1	1
	346	deceased	40518050	2427510	1046452	15030146	14802831	485630	5161	6720320	6287	78.9754	16.3904	0
	360	deceased	28483854	1711968	629285	5323131	16936977	458577	322800	3101116	19	99.9365	783.2	1
	383	deceased	32045688	1893934	1124918	12008409	14587721	333007	9527	2088172	8660	71.0397	33.6358	0
	689	deceased	34078514	886224	38889	26993579	1902824	43366	3828462	385170	29	99.903	9174.7	1
	717	deceased	29013412	1995526	483529	5243625	17447198	707463	16679	3119392	37	99.8763	42.3	1
	1032	deceased	30211658	1652046	621854	5862056	19437952	264404	7492	2365854	6275	79.0155	23.7811	0
	1100	deceased	36600842	1848062	675276	20987544	945627	2500910	130	9643293	29850	0.17724	183.962	0
	1273	deceased	31280890	1710202	10172846	13828650	2997413	424355	13234	2134190	7806	73.8956	33.1	0
	1460	deceased	36681078	1052116	149363	24490900	3428648	736645	5275	6818131	505	98.3112	14.2	1
	1498	deceased	31242422	1621664	388865	11668938	10631547	509445	47385	6374578	4	99.9866	115.4	1
	1885	deceased	38950158	2081756	59533	4935577	26289197	790935	5747	4787413	195	99.3479	14.5087	1
	1886	deceased	41098358	2537608	157409	6816917	23447788	1236943	224	6901469	29102	2.67866	20.9738	0
	2057	deceased	28247666	2008820	2584842	16543484	3368128	857869	36102	2848421	3140	89.4994	101.171	0
	2153	deceased	30710648	1604438	76599	10704292	10660137	512558	28	7152596	29871	0.107013	65.625	0
	2393	deceased	29988332	2253350	4835874	9587129	7907036	618902	34	4786007	29582	1.07347	7.94393	0
	2450	deceased	48328140	2503714	1606835	9606337	27215964	529065	19	6866206	29825	0.260843	18.2692	0
	2464	deceased	33244268	1337932	1748670	18235364	2291879	357858	76888	9195677	34	99.8863	187.7	1
	2483	deceased	34153776	3026790	8390129	8955561	8202026	399041	9804	5170425	3141	89.496	27.4755	0
	2605	deceased	44442744	2090390	671906	7288686	28967946	472745	14	4951057	29703	0.668829	5.25	0
	2654	deceased	32196346	1317754	369429	13467951	10184544	298016	6	6558646	29826	0.257499	5.84416	0
	2932	deceased	33194832	1592234	58985	4973878	22621460	325439	86	3622750	29728	0.585226	36.8571	0
	3357	deceased	36260100	1275852	746023	22631064	2112939	310172	340	9183710	27697	7.37719	11.5594	0
	3543	deceased	41259524	2101284	1749142	16633089	12732266	482395	82747	7478601	39	99.8696	200.7	1
	4239	deceased	29791136	2201114	3342830	8560449	13560087	288359	818	1837479	24983	16.4532	12.4695	0
	4245	deceased	25895452	1308634	17211	4109757	18258555	338158	170	1862967	29673	0.426379	100	0
	4311	deceased	29529210	1745558	531964	12873331	9232826	940958	4478	4200095	15558	47.9718	23.4123	0
	4394	deceased	27057976	1243254	1294004	16237971	978611	2324405	9139	4970592	2420	91.9072	24.94	0
	4611	deceased	34012318	1272214	96327	11570115	11368345	844655	486395	8374267	27	99.9097	1172.9	1
	5134	deceased	32914488	1387624	25464	3302011	25650940	187691	48	2360710	29802	0.337759	35.6436	0
	5240	deceased	29732362	1165144	444290	15150264	5562922	1028800	5808	6375134	560	98.1273	14.7	1
	5305	deceased	13755570	2239770	5379305	705490	1460881	850116	643	3119365	29161	2.48136	64.9933	0
	5360	deceased	26776488	674846	149388	18571498	658781	124182	1146857	5450936	21	99.9298	2695.3	1
	5361	deceased	29028800	1918178	3210605	14026244	1496824	300698	5002	8071249	450	98.4951	12.7	1
	5535	deceased	13745286	2802794	4715022	1211533	503268	1109001	239	3403429	29248	2.19042	27.3664	0
	5705	deceased	28835370	1401776	21461	3122956	21294138	463180	607	2531252	26168	12.4904	12.1888	0
	5765	deceased	15536302	1359148	22916	2191554	9888389	424539	1653	1648103	13861	53.6468	7.72815	0
	5785	deceased	40718912	3891814	698181	4885203	22058821	2273862	69	6910962	29248	2.19042	7.90076	0
	6589	severe	34250436	1782370	823626	19635667	6728081	1179118	4808	4096766	18113	39.4275	30.5852	0
	6619	deceased	6019824	282752	0	5149862	854	7944	565271	13141	45	99.8495	1372.1	1
	7081	severe	36454754	2328134	1542600	8685620	19072450	528409	93	4297448	29605	0.996556	23.406	0
	8279	deceased	34010792	1965674	793499	8701792	16980222	537165	134755	4897685	21	99.9298	327.7	1
	8885	deceased	37089478	1330116	472899	26648206	828208	219451	10416	7580182	591	98.0236	25.8	1
	8939	severe	35264408	1406660	745091	21870340	300053	397560	4690	10540014	6919	76.8619	15.3041	0
	9823	severe	38486298	1610240	328836	17810495	9509243	648373	500302	8078809	27	99.9097	1203.2	1
	10369	deceased	32974826	1442762	597851	15370295	9637936	334310	1916132	3675540	10	99.9666	4593.2	1
	10495	severe	40093324	2459318	622227	8136668	23817192	579557	39	4478323	29802	0.337759	51.2376	0
	10793	ambulatory	23477494	2503086	6253608	7932137	539177	982098	546420	4720968	53	99.8228	1370.85	1
	10932	ambulatory	25372552	1909318	3127391	12786426	95745	694487	3460666	3298519	18	99.9398	1183.7	1
	10938	severe	13584732	1058620	2030814	7512789	59473	394630	535559	1992847	78	99.7392	4.3	1
	11296	ambulatory	18027486	3441090	6027462	2206764	213661	1038613	39903	5059993	38	99.8729	93.6	1
	11398	deceased	21108902	2338836	4361966	7341432	1392382	698963	504295	4471028	55	99.8161	1273.2	1
	11433	ambulatory	37643648	2166894	728830	8085586	22712239	430779	271779	3247541	22	99.9264	649.8	1
	11461	ambulatory	35526536	3427728	3707635	3467619	16055441	1183214	549695	7135204	10	99.9666	213.7	1
	11529	ambulatory	14316118	2474100	5043236	1499684	353682	933918	303	4011195	28767	3.79895	20.0044	0
	11555	ambulatory	12176958	2058686	4193754	1373279	211566	736599	266	3602808	28331	5.257	12.6908	0
	11647	ambulatory	7447050	685986	1128980	1629302	295560	619065	31120	3057037	141	99.5285	78.4221	1
	11688	ambulatory	27210418	3938026	6608586	5517848	1159706	1541146	106473	8338633	28	99.9064	55.7	1
	11692	ambulatory	41915880	2347926	842568	7670335	26953907	352543	179295	3569306	28	99.9064	433.9	1
	11697	ambulatory	26655042	3464426	5703953	5990987	1929166	1418196	84161	8064153	33	99.8896	38.6	1
	11700	ambulatory	13047410	1047610	1730090	6343859	11266	2837907	483	1076195	27837	6.90901	17.5339	0
	11712	ambulatory	30752190	2139290	1301460	6453738	16219112	556692	217873	3864025	33	99.8896	526.3	1
	11713	ambulatory	30419826	1574182	1050556	16764033	7609080	284913	1130546	2006516	11	99.9632	2773.2	1
	11715	deceased	5772664	296736	472	4898129	46310	13047	483204	34766	62	99.7927	1177.2	1
	11768	ambulatory	40011178	2117488	1328923	18640595	10873419	558464	128204	6364085	20	99.9331	315.8	1
	11769	ambulatory	29911140	927008	243734	20159535	3838412	145300	2962844	1634307	15	99.9498	7082.5	1
	11784	ambulatory	33535380	5048442	8310664	6011764	2730690	1808319	8883	9616618	5316	82.2225	27.0966	0
	12060	ambulatory	33611864	1399490	767022	18653112	7831311	195143	2482846	2282940	14	99.9532	5941.3	1
	12542	ambulatory	35131604	3436962	2872900	15899370	4495511	1901290	70710	6454861	42	99.8595	172.9	1
	14101	ambulatory	12526202	1293092	253332	3897822	3593942	384040	304	3103670	29390	1.71555	44.4444	0
	14194	ambulatory	26496394	3431782	13209038	4212514	974876	822340	3267	3842577	17473	41.5677	19.7124	0
	14214	ambulatory	35447432	2847898	3841065	8240376	12194182	863696	191554	7268661	10	99.9666	64.6	1
	14215	ambulatory	16290276	1304652	3120661	6193497	169615	731134	532678	4238039	72	99.7592	1336.3	1
	15519	ambulatory	25721354	3827734	6551381	4793024	1540266	1524297	4338	7480314	17273	42.2366	2.3	0
	16144	ambulatory	48460472	6719588	12631850	14392607	3128895	1692913	505045	9389574	35	99.883	21.1	1
	16221	severe	23232362	1768830	4139733	8647845	450663	969627	136077	7119587	31	99.8963	58.2	1
	16821	ambulatory	11387944	1736928	2206871	1088680	2457218	603710	15	3294522	29792	0.3712	10.1351	0
	16877	ambulatory	13617652	2137544	2005064	2723820	2492467	347132	45	3911580	29766	0.458148	24.635	0
	16881	ambulatory	33575660	2239806	6693480	14331311	155158	469111	81	9686713	29235	2.23389	9.09431	0
	16891	ambulatory	3682286	163942	555734	1255493	132334	77610	200	1496973	28126	5.94255	8.44119	0
	17307	ambulatory	21050040	1984660	2988356	7430939	3775955	685593	513527	3671010	76	99.7458	1287.2	1
	17360	ambulatory	34664418	3516352	13237611	10775715	5300064	800366	508024	526286	79	99.7358	1275.3	1
	a Complete genome, 1 yes obtained, 0 no not obtained

## Sheet: Sup Table S3
Supplementary Table S3. Respiratory viruses found in SARS-CoV-2 positive samples
		Sample
Virus name	Abreviation	11461	11692	11768	12060	14101	68	130	175	204	7081	9823	10495	33	346	360	689	717	1032	1100	1273	1498	2057	2393	2464	2605	3357	4239	4311	5134	5705
		Aa	A	A	A	A	S	S	S	S	S	S	S	D	D	D	D	D	D	D	D	D	D	D	D	D	D	D	D	D	D
Influenza A virus	FLUAV	0	0	0	0	0	0	0	0	0	0	0	0	0	0	0	0	0	0	0	0	0	0	0	4	0	0	0	0	0	0
Influenza B virus	FLUBV	0	0	0	0	0	0	0	0	0	0	0	0	0	0	0	0	0	0	6	0	0	0	0	0	0	3	0	0	0	0
Human mastadenovirus C	HAdV-C	0	0	14	45	12	4	5	5	4	0	0	0	11	5	6	0	14	10	0	8	6	12	8	7	0	0	3	12	0	4
Human mastadenovirus F	HAdV-F	0	0	0	0	0	0	0	0	0	0	0	0	0	0	0	0	0	0	0	0	0	0	0	0	0	0	0	0	31	0
Human coronavirus NL63	HCoV NL63	0	0	0	0	0	0	0	0	0	0	0	0	0	0	0	0	0	0	0	0	0	0	0	0	0	0	0	0	21668	0
Human coronavirus HKU1	HCoV HKU1	4	16	0	0	0	0	0	0	0	0	0	0	0	0	0	0	0	0	0	0	0	0	0	0	56712	6	0	0	0	0
Rhinovirus A	HRV-A	0	0	0	0	0	0	0	0	0	0	0	0	0	0	0	0	0	0	0	0	0	0	1580	0	0	0	0	0	0	0
Rhinovirus B	HRV-B	0	0	8	6	0	0	0	0	0	0	0	0	0	0	0	103870	8	0	0	0	0	0	0	0	0	0	0	0	0	0
Rhinovirus C	HRV-C	0	0	0	0	0	0	0	0	0	0	658	0	0	0	0	0	0	0	0	0	0	0	0	0	0	0	0	0	0	0
Enterovirus B	EV-B	0	0	0	0	0	0	0	0	0	0	270	0	0	0	0	0	0	0	0	0	0	0	0	0	0	0	0	0	0	0
Enterovirus C	EV-C	0	0	0	0	0	0	0	0	0	0	0	2155	0	0	0	0	0	0	0	0	0	0	0	0	0	0	0	0	0	0
Human metapneumovirus	HMPV	0	0	0	0	0	0	0	0	0	0	0	0	0	0	0	0	0	0	45	0	0	0	0	0	0	0	0	0	0	0
Human bocavirus	HBoV	0	0	0	0	0	0	0	0	0	3	0	0	0	0	0	0	0	0	0	0	0	0	0	0	0	0	0	0	0	0
a Clinical status, A samples from ambulatory cases, S samples from hospitalized patients and D samples from deceased

## Sheet: Sup Table S4
Supplementary Table S4. Other human (non-respiratory) viruses, found in SARS-CoV-2 positive samples
			Samples
Virus name	Viral family	Abreviation	75	112	187	205	10932	11433	11461	11529	11555	11647	11688	11692	11697	11712	11713	11769	11784	12060	12542	14101	14194	14214	14215	15519	16144	16821	16877	16881	16891	17307	17360	14	27	68	130	175	188	207	221	228	232	286	296	317	6589	7081	8939
			Aa	A	A	A	A	A	A	A	A	A	A	A	A	A	A	A	A	A	A	A	A	A	A	A	A	A	A	A	A	A	A	S	S	S	S	S	S	S	S	S	S	S	S	S	S	S	S
Alphapapillomavirus 10	Papillomaviridae	HPV-6	0	0	0	0	0	0	0	0	0	0	0	0	0	0	0	0	0	0	0	0	0	0	0	0	0	0	0	0	0	0	0	0	0	0	0	0	0	0	0	0	0	0	0	0	0	0	0
Anelloviridae sp.	Anelloviridae	Ane sp	0	16	0	0	0	27	39	0	0	174	0	0	0	0	12	0	35	0	356	0	0	0	0	0	10	21	0	258	21	0	10	0	0	0	0	0	0	366	0	0	0	0	0	7	0	167	3
Aroa virus	Flaviviridae	ARAOV	0	0	0	0	0	0	0	0	0	0	3	0	0	0	0	0	0	0	0	0	0	0	0	0	0	0	0	0	177	0	0	0	0	0	0	0	0	0	0	0	0	0	0	0	0	0	0
Betapapillomavirus 1	Papillomaviridae	BPPV-1	0	0	0	0	0	15	3	8	0	0	0	0	0	0	0	0	0	0	0	0	0	342	0	0	0	0	4	0	0	0	0	0	0	0	0	0	1139	0	0	0	0	0	0	0	0	14	11
Gammapapillomavirus 10	Papillomaviridae	GPPV10	0	300	40	0	0	0	0	0	0	0	0	0	0	0	0	0	67	6	340	11	0	63	0	0	0	243	0	3	0	8	5	0	0	0	0	0	0	0	0	0	0	4	0	0	10	0	0
Human alphaherpesvirus 1	Herpesviridae	HHV-1	0	0	0	0	0	0	0	0	0	0	0	0	0	0	0	0	0	0	0	0	0	0	0	0	0	0	0	0	0	0	0	0	0	0	0	0	0	0	0	0	0	0	0	0	0	0	0
Human associated cyclovirus 10	Circoviridae	HuACyV10	0	0	0	0	0	0	0	0	0	0	0	0	0	0	0	0	0	0	0	0	0	0	0	0	0	0	0	0	0	0	0	0	0	0	0	0	0	0	0	9	0	0	0	0	0	0	0
Human betaherpesvirus 5	Herpesviridae	HHV-5	0	0	0	0	0	0	0	0	0	0	0	0	0	0	0	0	0	0	0	0	0	0	0	0	0	0	0	0	0	0	3	0	0	0	0	0	0	0	0	0	0	0	0	0	0	0	0
Human betaherpesvirus 6	Herpesviridae	HHV-6	0	0	0	0	0	0	0	0	0	0	0	0	0	0	0	0	0	0	0	0	0	0	0	0	0	0	0	0	0	0	0	0	0	0	0	3	3	32	15	0	4	3	11	0	0	0	0
Human betaherpesvirus 7	Herpesviridae	HHV-7	0	0	0	208	34	0	0	0	0	0	0	0	0	0	0	104	56	0	0	0	0	0	0	0	0	0	6	18	4	0	0	0	10	0	0	0	0	0	0	0	0	10	0	0	0	0	0
Human gammaherpesvirus 4	Herpesviridae	HHV-4	0	0	0	0	0	0	18	0	0	7	13	0	0	0	0	42	87	0	0	0	0	0	0	0	0	0	0	0	0	0	0	0	10	0	627	0	0	0	0	0	0	0	0	3	0	0	90
Human gut-associated vientovirus MW	unclassified viruses	HGAV MW	0	0	0	0	0	0	0	0	0	0	0	0	0	0	0	0	0	0	0	0	0	0	0	0	0	0	0	0	0	0	0	0	0	0	0	0	0	0	0	0	0	0	0	0	0	0	0
Human lung-associated brisavirus II	unclassified viruses	HLAB II	0	0	0	0	0	0	0	0	0	0	0	0	0	0	0	0	0	0	0	0	241	0	0	0	0	0	0	0	0	0	0	0	0	0	0	0	0	0	0	0	0	0	0	0	0	0	0
Human lung-associated vientovirus JB	unclassified viruses	HLAV JB	0	0	0	0	0	0	0	0	0	0	0	0	0	0	0	0	0	0	0	0	0	0	0	0	0	0	0	0	0	66	0	8	0	0	0	0	0	0	0	0	0	0	0	0	8	0	0
Human oral-associated vientovirus XM	unclassified viruses	HOAV XM	0	0	0	0	0	0	0	0	0	0	0	26	0	0	0	5	0	0	0	0	0	0	0	0	0	0	0	0	0	0	0	20	0	0	0	0	0	0	0	0	0	0	0	0	134	0	0
Human respiratory circular DNA virus	Circoviridae	HuRCDV	0	0	0	0	0	0	0	0	0	0	0	0	0	0	18	0	0	0	0	0	0	0	0	1066	0	0	0	0	0	0	0	4362	0	0	0	0	0	0	0	0	0	0	0	0	0	0	0
Lysoka partiti-like virus	Picobirnaviridae	LysPLV	0	0	0	0	0	0	3	0	6	66	16	26	9001	13	0	161	0	7	0	0	0	0	25	0	0	0	0	0	0	0	0	0	0	0	1630	0	0	0	0	0	0	0	0	0	187	0	5774
Mamastrovirus	Astroviridae	MAstV 1	0	0	0	0	0	0	0	0	0	0	0	0	0	6	0	0	0	0	0	0	0	0	0	0	0	0	0	0	0	0	0	0	0	0	0	0	0	0	0	0	0	0	0	0	0	0	0
Measles morbillivirus	Paramyxoviridae	MV	0	0	0	0	0	0	0	0	0	0	0	0	0	0	0	0	0	0	0	0	0	0	0	0	0	0	0	0	0	0	0	0	0	0	0	0	0	0	0	0	0	0	0	0	0	0	0
Mupapillomavirus 3	Papillomaviridae	MPPV-3	0	0	0	0	0	0	0	0	0	0	0	0	0	0	0	0	0	0	0	0	0	0	0	0	0	0	0	0	0	0	0	0	0	0	0	0	0	0	17	0	0	0	0	0	0	0	0
Rotavirus A	Reoviridae	RV-A	0	0	0	0	0	0	0	0	0	0	0	0	0	0	7	0	0	0	4	0	0	0	0	0	0	0	0	0	0	0	0	0	0	0	0	0	0	0	0	0	0	0	0	0	6	0	0
SEN virus	Anelloviridae	SEN-V	0	0	0	0	0	0	4	0	0	0	0	3	0	0	0	0	0	0	0	0	0	0	0	0	0	0	0	0	0	0	0	0	0	151	0	0	0	0	0	0	0	0	0	0	0	0	0
Small anellovirus	Anelloviridae	SAne	0	0	0	0	0	0	0	0	0	0	0	0	0	0	0	0	0	0	0	0	0	0	0	0	0	0	0	0	0	0	0	0	0	0	0	0	0	0	0	0	0	0	0	0	0	0	0
Torque teno midi virus 8	Anelloviridae	TTMDV 8	0	5	0	0	0	0	0	0	0	0	0	0	0	0	0	0	0	0	0	0	0	0	0	0	0	0	0	0	0	0	0	0	0	0	0	0	0	0	0	0	0	0	0	55	0	0	0
Torque teno mini virus SHA	Anelloviridae	TTMV 26	1593	0	0	0	0	0	0	0	0	0	0	0	0	0	0	0	0	0	0	0	0	0	0	0	0	0	0	0	0	0	0	0	0	0	0	0	0	250	0	0	0	0	0	0	0	0	0
Torque teno virus	Anelloviridae	TTV	0	55	0	0	0	14	0	0	0	3170	27	3	0	0	0	0	0	0	41	0	0	9	5	0	9	71	0	1108	0	0	0	0	0	0	0	0	0	0	0	0	0	0	0	0	0	33	0
TTV-like mini virus	Anelloviridae	TTMV 19	22	0	0	0	0	0	0	0	0	0	0	0	0	0	0	0	0	0	0	0	0	0	0	0	0	0	0	0	0	0	0	0	0	0	0	0	0	0	0	0	0	0	0	0	0	0	0
a Clinical status, A samples from ambulatory cases, S samples from hospitalized patients and D samples from deceased
[truncated: 50 more columns]

## Sheet: Sup Table S5
Supplementary Table S5. Viruses of other vertebrates found in SARS-CoV-2 infected patients.
Virus name	Abreviation	75	112	187	205	11296	11461	11688	11692	11697	12542	14215	9	14	21	27	106	175	188	204	207	221	286	296	317	6589	7081	9823	17	24	25	33	83	91	118	137	189	346	360	1100	1498	1886	2057	2393	2450	3543	4311	4611	5361
		Aa	A	A	A	A	A	A	A	A	A	A	S	S	S	S	S	S	S	S	S	S	S	S	S	S	S	S	D	D	D	D	D	D	D	D	D	D	D	D	D	D	D	D	D	D	D	D	D
Bat posalivirus	BatPV	0	0	0	0	0	0	0	0	0	0	0	0	0	0	0	0	0	0	0	0	0	0	0	0	0	0	0	0	0	0	0	0	0	0	0	0	0	0	0	0	0	0	0	0	0	0	0	126
Bovine associated huchismacovirus 1	BAhuchV1	358	0	0	0	0	8	0	0	0	0	0	0	85	0	0	60	0	0	88	4	33	10	0	10	0	0	0	0	0	0	0	0	470	0	0	0	0	0	0	0	0	0	0	18	0	0	0	0
Bovine serum-associated circular virus	BSAcirccV	29	0	97	156	23	44	247	26	0	0	7	12	23	69	0	0	4	257	0	116	0	0	0	0	162	0	4	0	0	298	38	0	162	0	12	432	22	14	126	30	0	39	588	0	0	0	0	0
Densovirinae sp	DV sp.	0	0	0	0	0	0	0	0	0	0	0	0	11	0	0	0	0	5	8	0	6	0	52	0	0	0	0	0	38	173	0	0	0	0	0	0	0	0	0	0	0	0	0	0	0	0	0	0
Gopherus associated circular DNA virus 8	GAcircDV8	0	0	0	0	0	0	0	0	0	139	0	0	0	0	6	0	0	136	0	245	30	0	0	0	0	0	0	208	0	0	0	0	12	0	0	83	0	0	0	0	0	0	126	0	0	0	0	0
Hubei picorna-like virus 4	HubPic-LV	0	0	0	0	0	0	0	0	0	0	0	0	0	0	0	21	0	0	0	0	0	0	0	0	0	0	0	0	0	0	0	0	0	24	0	0	0	0	0	0	0	0	0	0	0	0	0	0
Porcine feces associated IAS virus like virus	PFAIAS VLV	0	0	0	0	0	0	0	0	20	0	0	0	0	0	0	0	0	0	0	0	0	0	0	0	0	0	0	0	0	0	0	0	0	0	0	0	0	0	0	0	0	0	0	28	12	19	1575	0
Porcine serum associated circular DNA virus 2	PSAcirDV 2	0	22	0	0	0	0	0	0	0	0	0	0	0	10	0	0	0	393	0	0	0	0	0	0	0	4	0	0	0	0	0	10	41	0	0	0	23	0	78	0	0	211	60	0	0	0	0	0
Pestivirus A	BVDV1	0	0	0	0	0	0	0	0	0	0	0	0	0	0	0	0	0	0	0	0	0	0	92779	0	0	0	0	0	0	0	0	0	0	0	0	0	0	0	0	0	122	0	0	0	0	0	0	0
a Clinical status, A samples from ambulatory cases, S samples from hospitalized patients and D samples from deceased

## Sheet: Sup Table S6
Supplementary Table S6. Non-vertebrate viruses found in SARS-CoV-2 infected persons.
		Samples
Virus name	Virus host	75	85	112	187	205	11433	11461	11647	11692	11697	11712	11769	11784	12060	12542	14194	14214	9	14	21	68	73	106	159	188	204	207	221	228	286	296	317	6589	7081	8939	9823	10495	16221	13	17	24	25	33	91	104	105	118	189
		Aa	A	A	A	A	A	A	A	A	A	A	A	A	A	A	A	A	S	S	S	S	S	S	S	S	S	S	S	S	S	S	S	S	S	S	S	S	S	D	D	D	D	D	D	D	D	D	D
Alphaendornavirus	Plants	0	202	0	0	0	0	0	0	0	0	0	0	15	0	0	0	0	0	0	0	0	0	0	0	0	0	0	0	0	0	0	0	0	0	0	0	0	18	0	0	0	0	0	0	0	0	0	79
Alternaria longipes dsRNA virus 1	Fungus	0	0	0	0	0	0	0	0	0	0	0	0	0	0	0	0	0	0	0	0	0	0	0	0	0	0	0	0	0	0	0	0	0	0	0	0	0	0	0	0	0	0	0	0	0	0	0	0
Antarctic virus COCH21_78	Environment	47	0	53	100	624	0	0	0	0	0	0	0	0	0	0	0	0	240	424	0	0	158	454	40	0	0	0	0	0	0	0	53	0	0	0	0	0	0	0	0	0	0	0	0	230	0	419	0
Apple chlorotic leaf spot virus	Plants	0	0	0	0	0	0	0	0	0	10	0	0	0	0	0	0	0	0	0	0	0	0	0	0	0	0	0	0	0	0	0	0	0	0	0	0	0	0	0	0	0	0	0	0	0	0	0	0
Apple stem grooving virus	Plants	0	0	0	0	0	0	0	0	0	0	0	0	0	0	0	0	0	0	0	0	0	0	0	0	0	0	0	0	0	0	0	0	0	0	0	0	0	0	0	0	0	0	0	0	0	0	0	0
Apple stem pitting virus	Plants	0	0	0	0	0	0	0	0	0	35	0	0	0	0	0	0	0	0	0	0	0	0	0	0	0	0	0	0	0	0	0	0	0	0	0	0	0	0	0	0	0	0	0	0	0	0	0	0
Bamboo mosaic virus	Plants	0	0	0	0	0	0	0	0	0	0	0	0	0	0	0	0	0	0	0	0	0	0	0	17	0	0	0	0	0	0	0	0	0	0	0	0	0	0	0	0	0	0	0	0	0	0	0	0
Blackberry virus X	Plants	0	0	0	0	0	0	0	0	0	0	0	0	0	0	0	0	0	0	0	0	0	0	0	0	0	0	0	0	0	0	0	0	0	0	0	0	0	0	0	0	0	0	0	0	0	0	0	0
Blacklegged tick picorna-like virus 2	Plants	116	6	26	225	147	0	0	0	0	0	0	0	0	0	0	0	0	61	116	0	15	137	86	9	0	345	0	0	0	0	0	47	0	0	0	0	0	0	0	0	0	0	0	0	37	0	67	0
Brome mosaic virus	Plants	0	0	0	0	0	0	0	0	0	0	0	0	0	0	0	0	0	0	31	0	0	0	41	0	50	0	0	0	0	0	154	0	0	0	0	0	0	0	0	0	0	0	0	107	0	0	115	0
Carrot cryptic virus	Plants	0	0	0	0	0	0	0	0	0	0	0	0	0	0	0	0	0	0	0	0	0	0	0	0	0	0	0	0	0	0	0	0	0	0	0	0	0	0	0	0	0	0	0	0	0	0	0	0
Cruciviridae sp.	Plants	4	0	65	64	0	0	0	0	0	0	0	0	0	0	0	0	0	9	377	0	0	24	0	0	0	27	0	0	0	0	60	0	0	0	0	0	0	0	0	0	0	3	388	81	5	0	74	0
Cucumber green mottle mosaic virus	Plants	0	0	0	0	36	0	0	0	0	0	0	0	0	0	0	0	0	6	131	0	0	12	0	0	0	239	0	0	0	0	0	0	0	0	0	0	0	0	0	11	0	0	0	0	0	0	199	0
Cucumis melo alphaendornavirus	Plants	0	0	0	0	0	0	0	0	0	0	0	0	0	0	0	0	0	0	0	0	0	0	0	0	0	0	0	0	0	0	0	0	0	0	0	0	0	0	0	0	0	0	0	0	174	0	0	0
Cucumis melo amalgavirus 1	Plants	0	0	0	0	0	0	0	0	0	0	0	0	0	0	0	0	0	0	0	0	0	0	0	0	0	0	0	0	0	0	0	0	0	0	0	0	0	0	0	0	0	0	0	0	0	0	0	0
Cucurbit yellow stunting disorder virus	Plants	0	0	0	0	0	0	0	0	0	0	0	0	0	0	0	0	0	0	0	0	0	0	0	0	0	0	0	0	0	0	0	0	0	0	0	0	0	0	0	0	0	0	0	0	0	0	0	0
Endornaviridae	Plants	0	0	0	0	0	0	0	0	0	0	0	0	0	0	0	0	0	0	0	0	0	0	0	0	0	6	54	0	0	0	10	0	0	0	0	0	0	0	0	0	0	0	0	0	0	0	0	0
Garlic common latent virus	Plants	0	0	0	0	0	0	0	0	0	0	0	0	0	0	0	0	0	0	0	0	0	0	0	0	0	0	0	0	0	0	0	0	0	0	0	0	0	0	0	0	0	0	0	0	0	0	0	0
Grapevine leafroll-associated virus 2	Plants	0	0	0	0	0	0	0	0	0	0	0	0	0	0	0	0	0	0	0	0	0	0	0	0	0	0	0	0	0	0	0	0	0	0	0	0	0	0	0	0	0	0	0	0	0	0	0	0
Grapevine partitivirus	Plants	0	0	0	0	0	0	0	0	0	0	0	0	0	0	0	0	0	0	0	0	0	0	0	0	0	0	0	0	0	0	0	0	0	0	0	0	0	0	0	0	0	0	0	0	0	0	0	0
Hubei partiti-like virus	Invertebrate	0	0	0	0	0	0	0	449	84	26	0	0	0	0	0	0	0	0	0	0	0	0	0	0	0	0	0	0	0	0	0	0	92	0	0	0	0	0	0	0	0	0	0	0	0	0	0	0
Ixeridium yellow mottle virus 1	Plants	0	0	0	0	0	0	0	0	0	0	0	0	0	0	0	0	0	0	0	0	0	0	0	0	0	0	0	0	0	0	0	0	0	0	0	0	0	0	0	0	0	0	0	0	0	0	0	0
Lettuce big-vein associated varicosavirus	Plants	0	0	0	0	0	0	0	0	0	0	0	0	0	0	0	0	0	0	0	0	0	0	0	0	0	0	0	0	0	0	0	0	0	0	0	0	0	0	0	0	8	0	0	0	0	0	0	0
Maize aumaivirus 1	Plants	0	0	0	5	0	0	0	0	0	0	0	0	0	0	0	0	0	0	50	0	0	0	0	0	0	0	0	0	0	0	0	0	0	0	0	0	0	0	0	0	0	0	0	0	0	0	0	0
Mangifera indica latent virus	Plants	0	0	0	0	0	0	0	0	0	0	0	0	0	0	0	0	0	0	0	0	0	0	0	0	0	0	0	0	0	0	0	0	0	0	0	0	0	0	0	0	0	0	0	0	0	0	0	0
Melon necrotic spot virus	Plants	0	0	0	0	0	0	0	0	0	0	0	0	0	0	0	0	0	0	0	0	24	0	0	0	1074	0	0	0	0	0	0	0	0	0	4	0	0	0	0	0	0	0	0	0	0	0	0	0
Melon severe mosaic tospovirus	Plants	0	0	0	0	0	0	0	0	0	0	0	0	0	0	0	0	0	0	0	0	0	0	0	0	0	0	0	0	0	0	0	0	0	0	0	0	0	0	1354	0	0	0	0	0	0	0	0	0
Mirabilis mosaic virus	Plants	0	0	0	0	0	0	0	0	0	0	0	0	0	0	0	0	0	0	0	0	0	0	0	0	0	0	0	0	0	0	0	0	0	0	0	0	0	0	0	0	0	0	0	0	0	0	0	0
Mirafiori lettuce big-vein ophiovirus	Plants	0	0	0	0	0	0	0	0	0	0	0	0	0	0	0	0	0	0	0	0	0	0	0	0	0	0	0	0	0	0	0	0	0	0	0	0	0	0	0	0	14	0	0	0	0	0	0	0
Nitrosopumilus spindle-shaped virus (Archea)	Archea	29	0	5	59	458	0	0	0	0	0	0	0	0	0	0	0	0	16	13	0	12	395	88	0	0	82	0	0	0	0	0	202	0	0	0	0	0	0	0	0	67	36	0	0	0	0	241	0
Norway luteo-like virus 4	Plants	3	0	0	12	23	0	0	0	0	0	0	0	0	0	0	0	0	0	8	0	0	7	4	3	0	47	0	0	0	0	0	10	0	0	0	0	0	0	0	0	0	0	0	0	20	4	12	0
Pepino mosaic virus	Plants	0	0	0	0	0	0	0	0	0	0	0	0	0	0	0	0	0	0	0	0	0	0	0	0	0	0	0	0	0	0	0	0	0	0	0	0	0	0	0	0	0	0	0	0	0	0	0	0
Pepper mild mosaic virus	Plants	0	0	0	0	0	0	0	0	0	0	0	0	0	0	0	0	0	0	0	0	0	0	0	0	0	0	0	0	0	0	0	1738	0	0	0	0	0	0	0	0	0	0	0	0	0	0	0	0
Pepper mild mottle virus	Plants	0	81	0	0	0	0	0	0	0	0	39	0	0	6	354	0	0	0	0	265	0	0	0	0	0	0	0	23	0	0	0	85	3	0	1628	5	4	0	0	0	0	0	0	0	0	0	0	0
Pinus nigra virus 1	Plants	0	0	0	0	0	0	20	0	0	0	0	0	0	0	10	1618	0	0	0	0	0	0	0	0	0	0	0	42	0	0	0	0	0	0	0	0	0	0	0	0	0	0	0	0	0	0	0	0
Polerovirus	Plants	0	0	0	0	0	0	0	0	0	0	0	0	0	0	0	0	0	0	0	0	0	0	0	0	0	0	0	0	0	0	0	0	0	0	0	0	0	0	605	0	0	0	0	0	0	0	0	0
Procedovirinae	Plants	5	0	0	0	24	0	0	0	0	0	0	0	0	0	0	0	0	0	0	0	0	17	10	0	0	57	0	0	0	0	0	0	0	0	0	0	0	0	0	0	0	0	0	0	10	0	16	0
Rice yellow stunt nucleorhabdovirus	Plants	0	0	0	0	0	0	0	0	0	0	0	0	0	0	0	0	0	0	0	0	0	0	0	0	0	0	0	0	0	0	0	0	0	0	0	0	0	0	0	0	0	0	0	0	0	0	0	0
Robinvale bee virus 8	Invertebrate	0	0	0	0	0	0	0	0	0	0	0	0	0	0	0	0	0	0	0	0	0	0	8	0	0	0	0	0	0	0	0	0	0	0	0	0	0	0	0	0	0	0	0	0	0	0	23	0
Scheffersomyces segobiensis virus L	yeast	0	0	0	0	10	0	0	0	0	0	0	11	0	15	107	0	16049	0	0	0	0	0	0	1015	0	33	0	0	0	0	0	0	0	130	17	0	0	0	0	0	0	0	0	0	0	0	0	311
Squash leaf curl virus	Plants	0	0	0	0	0	0	0	0	0	0	0	0	0	0	0	0	0	0	0	0	0	0	0	0	0	0	0	0	0	0	0	0	0	0	0	0	0	0	0	0	0	0	0	0	0	0	0	0
Tobacco mild green mosaic virus	Plants	0	0	0	0	0	0	0	0	0	0	0	0	0	0	0	0	0	0	0	0	0	0	0	0	0	0	0	0	0	0	0	0	0	0	37	0	0	0	0	0	0	0	0	0	0	0	0	0
Tomato brown rugose fruit virus	Plants	0	0	0	0	0	44	0	0	0	0	0	0	0	0	585	0	0	0	0	0	0	0	0	0	0	0	0	0	18	0	0	0	0	0	748	8	0	0	0	0	0	0	0	0	0	0	0	0
Tomato mosaic virus	Plants	0	0	0	0	0	11	0	0	0	0	0	0	0	0	703	0	0	0	0	0	0	0	0	0	0	0	0	0	0	0	0	0	0	0	0	0	0	0	0	0	0	0	0	0	0	0	0	0
Trichomonas vaginalis virus 3	Protozoa	0	0	0	0	0	0	0	0	0	0	0	0	0	0	0	0	0	0	0	0	0	0	0	0	0	0	0	0	0	0	0	0	0	0	0	0	0	0	0	0	0	0	0	0	0	0	0	0
Tristromaviridae	Archea	0	0	0	0	0	0	0	0	0	0	0	0	0	0	0	0	0	0	0	0	0	0	0	0	4	0	0	0	0	0	0	0	0	0	0	0	0	0	0	0	0	0	0	0	0	0	5	0
Tropical soda apple mosaic virus	Plants	0	0	0	0	0	23	0	0	0	0	0	0	0	0	188	0	0	0	0	0	0	0	0	0	0	0	0	0	0	0	8	0	0	0	651	0	0	0	0	0	0	0	0	0	0	0	0	0
Yasminevirus sp. GU-2018	Amoeba	12	0	0	34	531	0	0	0	0	0	0	0	0	0	0	0	0	128	18	0	44	851	47	22	56	102	3	46	0	24	185	0	0	0	0	0	0	0	0	0	0	16	0	54	72	34	193	0
a Clinical status, A samples from ambulatory cases, S samples from hospitalized patients and D samples from deceased
[truncated: 31 more columns]

## Sheet: Sup Table S7
Supplementary Table S7. Non-SARS-CoV-2 viruses with >25% genome coverage.
Sample ID	Clinical status	Virus	Genome Size (nt)	% Genome sequenced	Number of contigs
85	Aa	Blacklegged tick picorna-like virus 2	5372	0.35	1
85	A	Pepper mild mottle virus	6356	0.267	3
112	A	Torque teno virus	3226	0.31	1
187	A	Blacklegged tick picorna-like virus 2	5372	0.4	3
205	A	Blacklegged tick picorna-like virus 2	5372	0.4	4
11433	A	Anelloviridae sp.	2919	0.268	3
11433	A	Tomato brown rugose fruit virus	6392	0.289	7
12542	A	Tomato mosaic virus	6383	0.363935	2
12542	A	Tomato brown rugose fruit virus	6392	0.301	2
12542	A	Anelloviridae sp.	2919	0.901	2
14214	A	Human papillomavirus 174	7359	0.321	2
14214	A	human papillomavirus 115	7446	0.368	2
15519	A	Human respiratory circular DNA virus	3054	0.472	1
16821	A	Torque teno virus	3881	0.361	2
16881	A	Torque teno virus	3226	1	1
14	S	Human respiratory circular DNA virus	3054	0.87	1
73	S	Blacklegged tick picorna-like virus 2	5372	0.551	5
188	S	Melon necrotic spot virus	4240	0.7	3
188	S	human papillomavirus 124	7489	0.427	4
204	S	Blacklegged tick picorna-like virus 2	5372	0.6	3
207	S	Torque teno mini virus	2887	0.95	3
296	S	Brome mosaic virus	2100	0.357	1
8939	S	Pepper mild mottle virus	6353	1	1
8939	S	Tomato brown rugose fruit virus	6392	0.779	3
8939	S	Tropical soda apple mosaic virus	6350	0.738	2
9823	S	Anelloviridae sp.	2919	0.325	3
9823	S	Torque teno virus	3743	0.281	4
9823	S	Enterovirus B	7306	0.25	5
9823	S	Human oral-associated vientovirus XM	3046	0.645	1
16221	S	Torque teno virus	3770	0.256	4
16221	S	Torque teno mini virus	2887	0.693	2
16221	S	Torque teno midi virus	3223	0.85	1
16221	S	Anelloviridae sp.	3798	0.95	1
13	D	Polerovirus, Cucurbit aphid-borne yellows virus isolate HD1	5680	0.768	3
13	D	Melon severe mosaic tospovirus isolate	4873	0.746	12
104	D	Blacklegged tick picorna-like virus 2	5372	0.62	5
104	D	Torque teno virus	2568	0.345	2
118	D	Anelloviridae sp.	2499	0.361	1
260	D	Human associated cyclovirus 10	1790	0.391	2
360	D	Apple chlorotic leaf spot virus	7557	0.251	2
689	D	Human rhinovirus B3	7206	1	1
2057	D	Cucumis melo alphaendornavirus	15078	0.359796	5
2057	D	Anelloviridae sp.	2919	1	1
1460	D	Torque teno virus	3743	0.321	4
1460	D	Anelloviridae sp.	2228	0.5	3
1460	D	Torque teno virus	3759	0.286	4
2153	D	Human gut-associated vientovirus MW	3046	0.279	2
2393	D	Torque teno virus	3759	0.584	2
2393	D	Torque teno mini virus	2952	0.743	3
2393	D	Torque teno midi virus	3223	0.266	2
2393	D	Torque teno midi virus 8	3223	0.6	3
2393	D	SEN virus	3292	1	1
2393	D	Human papillomavirus 130	7388	0.3	3
2393	D	Human papillomavirus	7126	0.258	1
2483	D	Torque teno virus	3759	0.288	4
2483	D	SEN virus	3840	0.486	5
2483	D	human papillomavirus 24	7452	0.737	4
2483	D	Human papillomavirus 133	7358	0.367	2
2605	D	Human coronavirus HKU1	29902	1	3
3543	D	Melon necrotic spot virus	4267	1	1
4394	D	TTV-like mini virus	2938	1	1
4611	D	Anelloviridae sp.	2919	0.268	3
4611	D	Torque teno virus	2922	0.377	2
4611	D	Human papillomavirus	7230	1	1
4611	D	Tomato mosaic virus	6384	1	1
4611	D	Human oral-associated vientovirus XM	3046	1	1
5134	D	Human coronavirus NL63	27553	1	1
5240	D	Mangifera indica latent virus	9241	0.687	6
5361	D	Tomato brown rugose fruit virus	6392	1	1
10369	D	Human picobirnavirus Lysoka partiti-like virus	4270	0.403	2
a Clinical status, A samples from ambulatory cases, S samples from hospitalized patients and D samples from deceased
